# Supplementary material for: Assessing the Optimum Level of Supplementation with Camelina Seeds in Ewes’ Diets to Improve Milk Quality
Source: Foods. 2021 Sep 2;10(9):2076. doi: 10.3390/foods10092076 (PMC8465129; doi:10.3390/foods10092076)
Supplement: Supplementary file 1 [file foods-10-02076-s001.zip]

Archive with 1 entries (1 files):
- foods-1348876-supplementary.pdf
